# Supplementary material for: The Influence of Guiding Concept on the Accuracy of Static Computer-Assisted Implant Surgery in Partially Edentulous Cases: An In Vitro Study
Source: Medicina (Kaunas). 2025 Mar 28;61(4):617. doi: 10.3390/medicina61040617 (PMC12028878; doi:10.3390/medicina61040617)
Supplement: Supplementary file 1 [file medicina-61-00617-s001.zip]

Archive with 1 entries (1 files):
- medicina-3536191-supplementary.pdf
